# Supplementary material for: Multi-ancestry genome-wide association meta-analysis identifies candidate genes for computed tomography-based carcass composition traits in pigs
Source: Genet Sel Evol. 2025 Dec 17;58:5. doi: 10.1186/s12711-025-01023-8 (PMC12784493; doi:10.1186/s12711-025-01023-8)
Supplement: Supplementary file 1 — Additional file 1: Table S1. Cell types and their marker genes in bone [file 12711_2025_1023_MOESM1_ESM.xlsx]

## Sheet: Bone
Cell types and their marker genes in bone
Cell types	Marker genes
B cells	CD19, CD79B, CD79A, JCHAIN
Endothelial	VWF, PECAM1, CDH5
Granulocyte	CD14
Macrophage	CD68, ADGRE1, CD163
Monocyte	CD14,CD68
Osteocyte	ALPL, BGLAP, SPP1, COL1
Plasma cell	JCHAIN
Plasmacytoid dendritic cells	GZMB, IL3RA
Red blood	HBB, GYPA, HBA1, HBA2
T cells	CD3E, ZAP70
