# Supplementary material for: Multi-ancestry genome-wide association meta-analysis identifies candidate genes for computed tomography-based carcass composition traits in pigs
Source: Genet Sel Evol. 2025 Dec 17;58:5. doi: 10.1186/s12711-025-01023-8 (PMC12784493; doi:10.1186/s12711-025-01023-8)
Supplement: Supplementary file 3 — Additional file 3: Table S2. Significant GO and KEGG enrichment results (FDR < 0.05) for LMP, BP, and NR [file 12711_2025_1023_MOESM3_ESM.xlsx]

## Sheet: LMP_GO
Significant GO enrichment results (FDR < 0.05) for LMP
ID	Description	GR1	GR2	BgRatio	pvalue	p.adjust	qvalue	geneID	Count	GRP	GeneRatio
GO:0010951	negative regulation of endopeptidase activity	12	53	237/16354	1.02519e-11	1.22002e-08	1.11146e-08	ENSSSCG00000054030/ENSSSCG00000055924/SERPINB13/SERPINB12/SERPINB11/SERPINB5/ENSSSCG00000059966/ENSSSCG00000033560/SERPINB8/SERPINB10/SERPINB2/SERPINB7	12	BP	0.226415
GO:0010466	negative regulation of peptidase activity	12	53	245/16354	1.51274e-11	1.22002e-08	1.11146e-08	ENSSSCG00000054030/ENSSSCG00000055924/SERPINB13/SERPINB12/SERPINB11/SERPINB5/ENSSSCG00000059966/ENSSSCG00000033560/SERPINB8/SERPINB10/SERPINB2/SERPINB7	12	BP	0.226415
GO:0052548	regulation of endopeptidase activity	14	53	426/16354	5.10083e-11	2.74255e-08	2.49851e-08	SMAD3/ENSSSCG00000054030/ENSSSCG00000055924/SERPINB13/SERPINB12/SERPINB11/SERPINB5/ENSSSCG00000059966/ENSSSCG00000033560/PMAIP1/SERPINB8/SERPINB10/SERPINB2/SERPINB7	14	BP	0.264151
GO:0052547	regulation of peptidase activity	14	53	457/16354	1.2898e-10	5.20113e-08	4.73832e-08	SMAD3/ENSSSCG00000054030/ENSSSCG00000055924/SERPINB13/SERPINB12/SERPINB11/SERPINB5/ENSSSCG00000059966/ENSSSCG00000033560/PMAIP1/SERPINB8/SERPINB10/SERPINB2/SERPINB7	14	BP	0.264151
GO:0051346	negative regulation of hydrolase activity	13	53	458/16354	1.66861e-09	5.38293e-07	4.90395e-07	SMAD6/ENSSSCG00000054030/ENSSSCG00000055924/SERPINB13/SERPINB12/SERPINB11/SERPINB5/ENSSSCG00000059966/ENSSSCG00000033560/SERPINB8/SERPINB10/SERPINB2/SERPINB7	13	BP	0.245283
GO:0045861	negative regulation of proteolysis	12	53	375/16354	2.02871e-09	5.45384e-07	4.96855e-07	ENSSSCG00000054030/ENSSSCG00000055924/SERPINB13/SERPINB12/SERPINB11/SERPINB5/ENSSSCG00000059966/ENSSSCG00000033560/SERPINB8/SERPINB10/SERPINB2/SERPINB7	12	BP	0.226415
GO:0038001	paracrine signaling	4	53	14/16354	9.60493e-08	2.21325e-05	2.01631e-05	ENSSSCG00000054030/ENSSSCG00000055924/ENSSSCG00000059966/ENSSSCG00000033560	4	BP	0.0754717
GO:0010718	positive regulation of epithelial to mesenchymal transition	5	53	59/16354	1.29201e-06	0.0002498	0.000227573	SMAD3/ENSSSCG00000054030/ENSSSCG00000055924/ENSSSCG00000059966/ENSSSCG00000033560	5	BP	0.0943396
GO:0043508	negative regulation of JUN kinase activity	4	53	26/16354	1.3938e-06	0.0002498	0.000227573	ENSSSCG00000054030/ENSSSCG00000055924/ENSSSCG00000059966/ENSSSCG00000033560	4	BP	0.0754717
GO:0051701	biological process involved in interaction with host	6	53	114/16354	1.76681e-06	0.000272667	0.000248405	SMAD3/ENSSSCG00000054030/ENSSSCG00000055924/ENSSSCG00000059966/ENSSSCG00000033560/VPS4B	6	BP	0.113208
GO:0019058	viral life cycle	6	53	115/16354	1.85948e-06	0.000272667	0.000248405	ENSSSCG00000054030/ENSSSCG00000055924/ENSSSCG00000059966/ENSSSCG00000033560/NEDD4L/VPS4B	6	BP	0.113208
GO:0046718	viral entry into host cell	4	53	43/16354	1.10462e-05	0.0014848	0.00135268	ENSSSCG00000054030/ENSSSCG00000055924/ENSSSCG00000059966/ENSSSCG00000033560	4	BP	0.0754717
GO:0016032	viral process	7	53	245/16354	1.33198e-05	0.00165269	0.00150563	SMAD3/ENSSSCG00000054030/ENSSSCG00000055924/ENSSSCG00000059966/ENSSSCG00000033560/NEDD4L/VPS4B	7	BP	0.132075
GO:0030260	entry into host	4	53	51/16354	2.19436e-05	0.00208206	0.0018968	ENSSSCG00000054030/ENSSSCG00000055924/ENSSSCG00000059966/ENSSSCG00000033560	4	BP	0.0754717
GO:0044409	entry into host	4	53	51/16354	2.19436e-05	0.00208206	0.0018968	ENSSSCG00000054030/ENSSSCG00000055924/ENSSSCG00000059966/ENSSSCG00000033560	4	BP	0.0754717
GO:0051806	entry into host	4	53	51/16354	2.19436e-05	0.00208206	0.0018968	ENSSSCG00000054030/ENSSSCG00000055924/ENSSSCG00000059966/ENSSSCG00000033560	4	BP	0.0754717
GO:0051828	entry into host	4	53	51/16354	2.19436e-05	0.00208206	0.0018968	ENSSSCG00000054030/ENSSSCG00000055924/ENSSSCG00000059966/ENSSSCG00000033560	4	BP	0.0754717
GO:0010717	regulation of epithelial to mesenchymal transition	5	53	107/16354	2.43962e-05	0.00218617	0.00199164	SMAD3/ENSSSCG00000054030/ENSSSCG00000055924/ENSSSCG00000059966/ENSSSCG00000033560	5	BP	0.0943396
GO:0010950	positive regulation of endopeptidase activity	6	53	197/16354	4.05821e-05	0.00341689	0.00311285	SMAD3/ENSSSCG00000054030/ENSSSCG00000055924/ENSSSCG00000059966/ENSSSCG00000033560/PMAIP1	6	BP	0.113208
GO:0043506	regulation of JUN kinase activity	5	53	120/16354	4.23668e-05	0.00341689	0.00311285	ENSSSCG00000054030/ENSSSCG00000055924/TNFRSF11A/ENSSSCG00000059966/ENSSSCG00000033560	5	BP	0.0943396
GO:0032872	regulation of stress-activated MAPK cascade	7	53	314/16354	6.5019e-05	0.00486337	0.00443063	MAP2K1/ENSSSCG00000054030/ENSSSCG00000055924/PHLPP1/TNFRSF11A/ENSSSCG00000059966/ENSSSCG00000033560	7	BP	0.132075
GO:0070302	regulation of stress-activated protein kinase signaling cascade	7	53	315/16354	6.63324e-05	0.00486337	0.00443063	MAP2K1/ENSSSCG00000054030/ENSSSCG00000055924/PHLPP1/TNFRSF11A/ENSSSCG00000059966/ENSSSCG00000033560	7	BP	0.132075
GO:0010952	positive regulation of peptidase activity	6	53	225/16354	8.48841e-05	0.00595296	0.00542326	SMAD3/ENSSSCG00000054030/ENSSSCG00000055924/ENSSSCG00000059966/ENSSSCG00000033560/PMAIP1	6	BP	0.113208
GO:0046329	negative regulation of JNK cascade	4	53	84/16354	0.000156566	0.0105225	0.00958622	ENSSSCG00000054030/ENSSSCG00000055924/ENSSSCG00000059966/ENSSSCG00000033560	4	BP	0.0754717
GO:0044403	biological process involved in symbiotic interaction	7	53	370/16354	0.000180392	0.0116389	0.0106033	SMAD3/ENSSSCG00000054030/ENSSSCG00000055924/ENSSSCG00000059966/ENSSSCG00000033560/NEDD4L/VPS4B	7	BP	0.132075
GO:0046328	regulation of JNK cascade	6	53	269/16354	0.000224869	0.013918	0.0126796	ENSSSCG00000054030/ENSSSCG00000055924/PHLPP1/TNFRSF11A/ENSSSCG00000059966/ENSSSCG00000033560	6	BP	0.113208
GO:0032873	negative regulation of stress-activated MAPK cascade	4	53	94/16354	0.000241603	0.013918	0.0126796	ENSSSCG00000054030/ENSSSCG00000055924/ENSSSCG00000059966/ENSSSCG00000033560	4	BP	0.0754717
GO:0070303	negative regulation of stress-activated protein kinase signaling cascade	4	53	94/16354	0.000241603	0.013918	0.0126796	ENSSSCG00000054030/ENSSSCG00000055924/ENSSSCG00000059966/ENSSSCG00000033560	4	BP	0.0754717
GO:0043407	negative regulation of MAP kinase activity	4	53	109/16354	0.00042525	0.0236527	0.0215481	ENSSSCG00000054030/ENSSSCG00000055924/ENSSSCG00000059966/ENSSSCG00000033560	4	BP	0.0754717
GO:0033689	negative regulation of osteoblast proliferation	2	53	10/16354	0.000456083	0.0245221	0.0223401	SMAD3/BCL2	2	BP	0.0377358
GO:0030073	insulin secretion	3	53	48/16354	0.000501458	0.0256025	0.0233244	SMAD3/MC4R/CYB5R4	3	BP	0.0566038
GO:0044419	biological process involved in interspecies interaction between organisms	7	53	439/16354	0.000507923	0.0256025	0.0233244	SMAD3/ENSSSCG00000054030/ENSSSCG00000055924/ENSSSCG00000059966/ENSSSCG00000033560/NEDD4L/VPS4B	7	BP	0.132075
GO:0045862	positive regulation of proteolysis	7	53	458/16354	0.0006532	0.0316143	0.0288012	SMAD3/ENSSSCG00000054030/ENSSSCG00000055924/ENSSSCG00000059966/ENSSSCG00000033560/PMAIP1/CCBE1	7	BP	0.132075
GO:0045930	negative regulation of mitotic cell cycle	6	53	330/16354	0.000666388	0.0316143	0.0288012	TIPIN/MAP2K1/ZWILCH/SMAD3/BCL2/ENSSSCG00000058051	6	BP	0.113208
GO:0033262	regulation of nuclear cell cycle DNA replication	2	53	14/16354	0.00091467	0.0421532	0.0384024	TIPIN/ENSSSCG00000053589	2	BP	0.0377358
GO:0010692	regulation of alkaline phosphatase activity	2	53	15/16354	0.0010532	0.0471892	0.0429903	SMAD6/SMAD3	2	BP	0.0377358
GO:0004867	serine-type endopeptidase inhibitor activity	12	46	67/14423	1.22888e-18	1.89247e-16	1.60401e-16	ENSSSCG00000054030/ENSSSCG00000055924/SERPINB13/SERPINB12/SERPINB11/SERPINB5/ENSSSCG00000059966/ENSSSCG00000033560/SERPINB8/SERPINB10/SERPINB2/SERPINB7	12	MF	0.26087
GO:0004866	endopeptidase inhibitor activity	12	46	151/14423	3.19299e-14	1.97081e-12	1.67041e-12	ENSSSCG00000054030/ENSSSCG00000055924/SERPINB13/SERPINB12/SERPINB11/SERPINB5/ENSSSCG00000059966/ENSSSCG00000033560/SERPINB8/SERPINB10/SERPINB2/SERPINB7	12	MF	0.26087
GO:0030414	peptidase inhibitor activity	12	46	155/14423	4.38328e-14	1.97081e-12	1.67041e-12	ENSSSCG00000054030/ENSSSCG00000055924/SERPINB13/SERPINB12/SERPINB11/SERPINB5/ENSSSCG00000059966/ENSSSCG00000033560/SERPINB8/SERPINB10/SERPINB2/SERPINB7	12	MF	0.26087
GO:0061135	endopeptidase regulator activity	12	46	157/14423	5.119e-14	1.97081e-12	1.67041e-12	ENSSSCG00000054030/ENSSSCG00000055924/SERPINB13/SERPINB12/SERPINB11/SERPINB5/ENSSSCG00000059966/ENSSSCG00000033560/SERPINB8/SERPINB10/SERPINB2/SERPINB7	12	MF	0.26087
GO:0061134	peptidase regulator activity	12	46	194/14423	6.50311e-13	2.00296e-11	1.69766e-11	ENSSSCG00000054030/ENSSSCG00000055924/SERPINB13/SERPINB12/SERPINB11/SERPINB5/ENSSSCG00000059966/ENSSSCG00000033560/SERPINB8/SERPINB10/SERPINB2/SERPINB7	12	MF	0.26087
GO:0004857	enzyme inhibitor activity	12	46	379/14423	1.58448e-09	4.06683e-08	3.44694e-08	ENSSSCG00000054030/ENSSSCG00000055924/SERPINB13/SERPINB12/SERPINB11/SERPINB5/ENSSSCG00000059966/ENSSSCG00000033560/SERPINB8/SERPINB10/SERPINB2/SERPINB7	12	MF	0.26087
GO:0002020	protease binding	8	46	163/14423	4.05825e-08	8.92814e-07	7.56726e-07	ENSSSCG00000054030/ENSSSCG00000055924/SERPINB13/ENSSSCG00000059966/ENSSSCG00000033560/CCBE1/MALT1/BCL2	8	MF	0.173913
GO:0001618	virus receptor activity	4	46	20/14423	4.22607e-07	7.23128e-06	6.12904e-06	ENSSSCG00000054030/ENSSSCG00000055924/ENSSSCG00000059966/ENSSSCG00000033560	4	MF	0.0869565
GO:0104005	obsolete hijacked molecular function	4	46	20/14423	4.22607e-07	7.23128e-06	6.12904e-06	ENSSSCG00000054030/ENSSSCG00000055924/ENSSSCG00000059966/ENSSSCG00000033560	4	MF	0.0869565
GO:0004869	cysteine-type endopeptidase inhibitor activity	5	46	70/14423	2.73592e-06	4.21331e-05	3.57109e-05	ENSSSCG00000054030/ENSSSCG00000055924/SERPINB13/ENSSSCG00000059966/ENSSSCG00000033560	5	MF	0.108696
GO:0005072	obsolete transforming growth factor beta receptor, cytoplasmic mediator activity	2	46	10/14423	0.000440588	0.00616823	0.00522803	SMAD6/SMAD3	2	MF	0.0434783
GO:0070410	co-SMAD binding	2	46	12/14423	0.000643574	0.00762388	0.00646179	SMAD6/SMAD3	2	MF	0.0434783
GO:0070411	I-SMAD binding	2	46	12/14423	0.000643574	0.00762388	0.00646179	SMAD6/SMAD3	2	MF	0.0434783
GO:0034713	type I transforming growth factor beta receptor binding	2	46	15/14423	0.00101765	0.0111941	0.00948783	SMAD6/SMAD3	2	MF	0.0434783
GO:0070412	R-SMAD binding	2	46	25/14423	0.00284917	0.0292514	0.0247927	SMAD6/SMAD3	2	MF	0.0434783
GO:0005775	vacuolar lumen	5	56	176/16239	0.00034509	0.0226479	0.0202935	ENSSSCG00000054030/ENSSSCG00000055924/SERPINB13/ENSSSCG00000059966/ENSSSCG00000033560	5	CC	0.0892857
GO:0035578	azurophil granule lumen	4	56	99/16239	0.000374346	0.0226479	0.0202935	ENSSSCG00000054030/ENSSSCG00000055924/ENSSSCG00000059966/ENSSSCG00000033560	4	CC	0.0714286

## Sheet: LMP_KEGG
Significant KEGG enrichment results (FDR < 0.05) for LMP
ID	Description	GR1	GR2	BgRatio	pvalue	p.adjust	qvalue	geneID	Count	GRP	GeneRatio
map05146	Amoebiasis	9	35	173/10045	5.20254e-09	7.59571e-07	7.17403e-07	ENSSSCG00000054030/ENSSSCG00000055924/SERPINB13/SERPINB12/SERPINB11/ENSSSCG00000059966/ENSSSCG00000033560/SERPINB8/SERPINB10	9	KEGG	0.257143
map04115	p53 signaling pathway	4	35	101/10045	0.000396808	0.028967	0.0273589	SERPINB5/PIGN/PMAIP1/BCL2	4	KEGG	0.114286
map05210	Colorectal cancer	4	35	128/10045	0.000970007	0.047207	0.0445863	MAP2K1/SMAD3/PMAIP1/BCL2	4	KEGG	0.114286

## Sheet: BP_GO
Significant GO enrichment results (FDR < 0.05) for BP
ID	Description	GR1	GR2	BgRatio	pvalue	p.adjust	qvalue	geneID	Count	GRP	GeneRatio
GO:0016015	morphogen activity	2	24	11/14423	0.000144625	0.0125244	0.00816128	WNT1/DHH	2	MF	0.0833333
GO:0042800	histone methyltransferase activity (H3-K4 specific)	2	24	14/14423	0.000238561	0.0125244	0.00816128	ENSSSCG00000035856/ENSSSCG00000042640	2	MF	0.0833333
GO:0005881	cytoplasmic microtubule	3	25	73/16239	0.000186704	0.00550528	0.00412979	TUBA1B/ENSSSCG00000000194/TUBA1A	3	CC	0.12
GO:0044666	MLL3/4 complex	2	25	14/16239	0.000204729	0.00550528	0.00412979	ENSSSCG00000035856/ENSSSCG00000042640	2	CC	0.08
GO:0045121	membrane raft	5	25	386/16239	0.000265319	0.00550528	0.00412979	WNT1/ADCY6/TUBA1B/ENSSSCG00000000194/TUBA1A	5	CC	0.2
GO:0098857	membrane microdomain	5	25	386/16239	0.000265319	0.00550528	0.00412979	WNT1/ADCY6/TUBA1B/ENSSSCG00000000194/TUBA1A	5	CC	0.2
GO:0098589	membrane	5	25	401/16239	0.000316396	0.00550528	0.00412979	WNT1/ADCY6/TUBA1B/ENSSSCG00000000194/TUBA1A	5	CC	0.2
GO:0005703	polytene chromosome puff	2	25	54/16239	0.00310029	0.0449542	0.0337224	CCNT1/ENSSSCG00000042640	2	CC	0.08

## Sheet: BP_KEGG
Significant KEGG enrichment results (FDR < 0.05) for BP
ID	Description	GR1	GR2	BgRatio	pvalue	p.adjust	qvalue	geneID	Count	GRP	GeneRatio
map04934	Cushing syndrome	5	18	223/10045	3.48873e-05	0.00315136	0.00235523	WNT10B/WNT1/ADCY6/ENSSSCG00000035856/ENSSSCG00000042640	5	KEGG	0.277778
map04540	Gap junction	4	18	126/10045	6.30272e-05	0.00315136	0.00235523	ADCY6/TUBA1B/ENSSSCG00000000194/TUBA1A	4	KEGG	0.222222
map05217	Basal cell carcinoma	3	18	70/10045	0.000245361	0.0081787	0.0061125	WNT10B/WNT1/DHH	3	KEGG	0.166667
map04530	Tight junction	4	18	268/10045	0.00112826	0.026168	0.0195571	PRKAG1/TUBA1B/ENSSSCG00000000194/TUBA1A	4	KEGG	0.222222
map04916	Melanogenesis	3	18	124/10045	0.0013084	0.026168	0.0195571	WNT10B/WNT1/ADCY6	3	KEGG	0.166667
map05130	Pathogenic Escherichia coli infection	4	18	325/10045	0.00229732	0.0382886	0.0286157	TUBA1B/ENSSSCG00000000194/TUBA1A/ARF3	4	KEGG	0.222222
map05132	Salmonella infection	4	18	343/10045	0.00279555	0.0399364	0.0298472	TUBA1B/ENSSSCG00000000194/TUBA1A/ARF3	4	KEGG	0.222222
map05012	Parkinson disease	4	18	373/10045	0.00378468	0.0473086	0.0353569	ADCY6/TUBA1B/ENSSSCG00000000194/TUBA1A	4	KEGG	0.222222

## Sheet: NR_GO
Significant GO enrichment results (FDR < 0.05) for NR
ID	Description	GR1	GR2	BgRatio	pvalue	p.adjust	qvalue	geneID	Count	GRP	GeneRatio
GO:0016790	thiolester hydrolase activity	5	151	42/14423	7.32673e-05	0.0183919	0.0182549	ENSSSCG00000062678/ENSSSCG00000056471/ENSSSCG00000002349/ACOT6/ALDH6A1	5	MF	0.0331126
GO:0047617	acyl-CoA hydrolase activity	4	151	24/14423	0.00010421	0.0183919	0.0182549	ENSSSCG00000062678/ENSSSCG00000056471/ENSSSCG00000002349/ACOT6	4	MF	0.0264901
GO:0052650	NADP-retinol dehydrogenase activity	3	151	10/14423	0.000127909	0.0183919	0.0182549	RDH11/RDH12/DHRS4	3	MF	0.0198675
GO:0016289	CoA hydrolase activity	4	151	27/14423	0.000167962	0.0183919	0.0182549	ENSSSCG00000062678/ENSSSCG00000056471/ENSSSCG00000002349/ACOT6	4	MF	0.0264901
GO:0008106	alcohol dehydrogenase (NADP+) activity	3	151	16/14423	0.000569981	0.0499304	0.0495584	RDH11/RDH12/DHRS4	3	MF	0.0198675
GO:0072546	EMC complex	3	178	10/16239	0.000146842	0.0413322	0.0405112	EMC4/EMC7/EMC9	3	CC	0.0168539
GO:0098889	intrinsic component of presynaptic membrane	3	178	13/16239	0.000341588	0.0413322	0.0405112	ENSSSCG00000056414/NRXN3/ENSSSCG00000058517	3	CC	0.0168539
GO:0099056	integral component of presynaptic membrane	3	178	13/16239	0.000341588	0.0413322	0.0405112	ENSSSCG00000056414/NRXN3/ENSSSCG00000058517	3	CC	0.0168539

## Sheet: NR_KEGG
Significant KEGG enrichment results (FDR < 0.05) for NR
ID	Description	GR1	GR2	BgRatio	pvalue	p.adjust	qvalue	geneID	Count	GRP	GeneRatio
map00062	Fatty acid elongation	5	95	34/10045	1.52417e-05	0.00181791	0.00177425	ENSSSCG00000062678/ENSSSCG00000056471/ENSSSCG00000002349/ACOT6/DNAL1	5	KEGG	0.0526316
map01040	Biosynthesis of unsaturated fatty acids	5	95	35/10045	1.76496e-05	0.00181791	0.00177425	ENSSSCG00000062678/ENSSSCG00000056471/ENSSSCG00000002349/ACOT6/DNAL1	5	KEGG	0.0526316
map00430	Taurine and hypotaurine metabolism	4	95	25/10045	8.15563e-05	0.00532176	0.00519395	ENSSSCG00000062678/ENSSSCG00000056471/ENSSSCG00000002349/ACOT6	4	KEGG	0.0421053
map04913	Ovarian steroidogenesis	6	95	82/10045	0.000119842	0.00532176	0.00519395	TSHR/ENSSSCG00000062678/ENSSSCG00000056471/ENSSSCG00000002349/ACOT6/DNAL1	6	KEGG	0.0631579
map00120	Primary bile acid biosynthesis	4	95	28/10045	0.000129169	0.00532176	0.00519395	ENSSSCG00000062678/ENSSSCG00000056471/ENSSSCG00000002349/ACOT6	4	KEGG	0.0421053
map04146	Peroxisome	6	95	106/10045	0.000486839	0.0167148	0.0163134	DHRS4/ENSSSCG00000062678/ENSSSCG00000056471/ENSSSCG00000002349/ACOT6/ABCD4	6	KEGG	0.0631579
