# Supplementary material for: Multi-ancestry genome-wide association meta-analysis identifies candidate genes for computed tomography-based carcass composition traits in pigs
Source: Genet Sel Evol. 2025 Dec 17;58:5. doi: 10.1186/s12711-025-01023-8 (PMC12784493; doi:10.1186/s12711-025-01023-8)
Supplement: Supplementary file 4 — Additional file 4: Table S3. Significant TWAS results (FDR < 0.05) for three traits [file 12711_2025_1023_MOESM4_ESM.xlsx]

## Sheet: sig_LMP_TWAS
Significant TWAS results (FDR < 0.05) for LMP
Gene ID	Gene Name	CHR	Start	End	TWAS.P	TWAS.Z	FDR	Tissue
ENSSSCG00000004918	ALPK2	1	162144471	162367879	3.02e-09	5.9303	8.37e-06	Small_intestine
ENSSSCG00000026517	CALML4	1	166085990	166099834	1.72e-07	5.22711	8.71e-05	Oocyte
ENSSSCG00000004923	SLC51B	1	163081180	163089488	6.49e-08	-5.40483	0.0001	Ovary
ENSSSCG00000004921	ATP8B1	1	162933131	163063032	1.16e-07	5.30021	0.000146786	Synovial_membrane
ENSSSCG00000004946	ZWILCH	1	164481785	164527256	3.45e-08	-5.51694	0.000156094	Brain
ENSSSCG00000004918	ALPK2	1	162144471	162367879	2.59e-07	5.15117	0.000585677	Brain
ENSSSCG00000036234	ENSSSCG00000036234	1	160629220	160749478	1.01e-06	4.89041	0.000775336	Ovary
ENSSSCG00000009490	DCT	11	63584866	63678314	3.02e-06	-4.66934	0.00191723	Synovial_membrane
ENSSSCG00000004856	NFATC1	1	145911045	146017701	2.11e-06	4.74293	0.00197585	Macrophage
ENSSSCG00000004923	SLC51B	1	163081180	163089488	1.52e-06	4.80887	0.00228943	Brain
ENSSSCG00000039887	MARCHF5	14	103871310	103927876	3.07e-06	-4.66599	0.00739978	Liver
ENSSSCG00000004901	PIGN	1	159317734	159417333	3.35e-06	-4.64811	0.00739978	Liver
ENSSSCG00000004918	ALPK2	1	162144471	162367879	1.1e-05	4.39695	0.0132509	Frontal_cortex
ENSSSCG00000004911	ENSSSCG00000004911	1	161791175	161864582	6.38e-06	-4.51354	0.0186798	Adipose
ENSSSCG00000016074	ANKRD44	15	100868469	101211242	6.59e-05	3.99077	0.0190988	Blastomere
ENSSSCG00000026454	PMAIP1	1	161182868	161188164	5.54e-05	-4.03169	0.023425	Synovial_membrane
ENSSSCG00000027178	MAN2B2	8	4129643	4181212	2.83e-05	4.18689	0.0319917	Brain
ENSSSCG00000035668	CFAP95	1	223153673	223245840	2.58e-05	-4.2073	0.0369736	Adipose
ENSSSCG00000041595	ENSSSCG00000041595	1	170066099	170139125	3.79e-05	4.12018	0.0369736	Adipose
ENSSSCG00000038171	ENSSSCG00000038171	1	242978615	242995722	3.06e-05	-4.16909	0.0423403	Small_intestine

## Sheet: sig_BP_TWAS
Significant TWAS results (FDR < 0.05) for BP
Gene ID	Gene Name	CHR	Start	End	TWAS.P	TWAS.Z	FDR	Tissue
ENSSSCG00000000194	ENSSSCG00000000194	5	15153106	15270122	7.79e-09	5.77301	1.48e-05	Uterus
ENSSSCG00000005955	EFR3A	4	9053089	9137244	1.81e-06	-4.7739	0.00207612	Spleen
ENSSSCG00000022994	CYB5R4	1	53091419	53191212	2.69e-06	-4.69304	0.00788684	Adipose
ENSSSCG00000004280	RIMS1	1	51785495	52244934	7.24e-06	-4.48645	0.0106096	Adipose
ENSSSCG00000045703	ENSSSCG00000045703	8	396458	413896	2.69e-05	4.19823	0.0154544	Spleen
ENSSSCG00000000194	ENSSSCG00000000194	5	15153106	15270122	5.23e-05	4.04525	0.015837	Lymph_node
ENSSSCG00000000199	SPATS2	5	15347633	15484938	2.8e-06	4.68496	0.0169688	Muscle
ENSSSCG00000004285	OOEP	1	53006685	53007885	1.11e-05	4.39442	0.0187261	Milk
ENSSSCG00000006138	ATP6V0D2	4	50694189	50749378	5.32e-06	4.55181	0.0192432	Testis
ENSSSCG00000022994	CYB5R4	1	53091419	53191212	4.72e-06	-4.57686	0.0213584	Brain
ENSSSCG00000002827	SLC6A2	6	29931664	29980823	5.08e-06	-4.56149	0.0224396	Liver
ENSSSCG00000037782	MRPS28	4	56607714	56703516	1.64e-05	4.30901	0.0246282	Lung
ENSSSCG00000013768	ENSSSCG00000013768	2	65107408	65110222	2.7e-05	4.19761	0.0246282	Lung
ENSSSCG00000000194	ENSSSCG00000000194	5	15153106	15270122	4.26e-05	4.09266	0.0259563	Lung
ENSSSCG00000003650	GJA9	6	94815600	94817147	4.05e-05	4.10455	0.0402228	Ovary
ENSSSCG00000004456	PGM3	1	83003655	83029899	7.61e-05	3.95638	0.0402228	Ovary
ENSSSCG00000017668	VMP1	12	35933192	36065956	7.83e-05	3.94953	0.0402228	Ovary

## Sheet: sig_NR_TWAS
Significant TWAS results (FDR < 0.05) for NR
Gene ID	Gene Name	CHR	Start	End	TWAS.P	TWAS.Z	FDR	Tissue
ENSSSCG00000038231	ABCD4	7	97567712	97585679	0	40.0762	0	Brain
ENSSSCG00000002352	ZNF410	7	97185797	97270560	0	-38.2016	0	Heart
ENSSSCG00000039202	FCF1	7	97940954	97958627	0	-38.5677	0	Spleen
ENSSSCG00000038231	ABCD4	7	97567712	97585679	3.91e-284	-36.0211	1.08e-280	Small_intestine
ENSSSCG00000038231	ABCD4	7	97567712	97585679	6.71e-275	-35.4264	1.18e-271	Ileum
ENSSSCG00000002357	ALDH6A1	7	97357952	97381841	1.24e-252	33.9496	1.56e-249	Colon
ENSSSCG00000038231	ABCD4	7	97567712	97585679	1.31e-206	30.673	2.5e-203	Fetal_thymus
ENSSSCG00000038231	ABCD4	7	97567712	97585679	1.92e-193	29.6691	1.62e-190	Pituitary
ENSSSCG00000038231	ABCD4	7	97567712	97585679	1.78e-192	29.5942	2.14e-189	Frontal_cortex
ENSSSCG00000002353	FAM161B	7	97244894	97258408	1.51e-191	29.5218	2.33e-188	Ovary
ENSSSCG00000002357	ALDH6A1	7	97357952	97381841	3.54e-185	29.0213	4.38e-182	Large_intestine
ENSSSCG00000002367	ISCA2	7	97740490	97743911	6.13e-175	28.1983	3.71e-171	Muscle
ENSSSCG00000002351	ENSSSCG00000002351	7	97174219	97195597	4.59e-155	26.5282	3.77e-152	Duodenum
ENSSSCG00000038231	ABCD4	7	97567712	97585679	2.17e-153	26.3826	9.71e-150	Blood
ENSSSCG00000002374	DLST	7	98091123	98111572	2.17e-152	26.2954	3.96e-149	Lung
ENSSSCG00000002355	ENTPD5	7	97262305	97316571	1.92e-145	25.6808	4.33e-142	Brain
ENSSSCG00000002372	YLPM1	7	97976144	98042231	2.84e-119	23.2202	1.54e-116	Heart
ENSSSCG00000002357	ALDH6A1	7	97357952	97381841	4.88e-118	23.0977	1.48e-114	Muscle
ENSSSCG00000002366	NPC2	7	97730514	97740331	2.06e-117	23.0355	2.15e-114	Embryo
ENSSSCG00000002351	ENSSSCG00000002351	7	97174219	97195597	5.38e-115	22.793	3.4e-112	Colon
ENSSSCG00000002379	ENSSSCG00000002379	7	98249703	98265153	5.28e-102	-21.4432	2.23e-99	Pituitary
ENSSSCG00000002366	NPC2	7	97730514	97740331	4.41e-102	21.4517	8.9e-99	Muscle
ENSSSCG00000002377	EIF2B2	7	98203814	98259183	5.15e-100	21.2291	2.6e-97	Oocyte
ENSSSCG00000038231	ABCD4	7	97567712	97585679	6.61e-97	-20.89	1.02e-93	Jejunum
ENSSSCG00000002357	ALDH6A1	7	97357952	97381841	2e-90	20.1648	1.82e-87	Lung
ENSSSCG00000002341	PAPLN	7	96586451	96625054	3.1e-82	19.2092	4.7e-79	Muscle
ENSSSCG00000002351	ENSSSCG00000002351	7	97174219	97195597	4.77e-80	18.9459	6.69e-77	Blastocyst
ENSSSCG00000051291	ENSSSCG00000051291	7	98219154	98220007	1.98e-76	18.5023	2.4e-73	Muscle
ENSSSCG00000038231	ABCD4	7	97567712	97585679	2.56e-75	-18.3638	1.8e-72	Blastocyst
ENSSSCG00000002341	PAPLN	7	96586451	96625054	4.7e-74	-18.2051	1.98e-71	Colon
ENSSSCG00000002351	ENSSSCG00000002351	7	97174219	97195597	1.42e-73	18.1443	1.1e-70	Jejunum
ENSSSCG00000021676	HEATR4	7	96817101	96901328	2.16e-72	17.9944	7.81e-69	Testis
ENSSSCG00000002349	ACOT4	7	96868157	96949358	2.07e-71	-17.8686	3.94e-68	Uterus
ENSSSCG00000002368	LTBP2	7	97745396	97852502	2.39e-70	17.7315	1.84e-67	Ovary
ENSSSCG00000002341	PAPLN	7	96586451	96625054	1.05e-69	-17.6484	6.47e-67	Large_intestine
ENSSSCG00000022178	NUMB	7	96624260	96799975	2.4e-66	-17.2058	1.38e-63	Spleen
ENSSSCG00000002353	FAM161B	7	97244894	97258408	6.84e-65	17.0107	2.82e-62	Large_intestine
ENSSSCG00000002367	ISCA2	7	97740490	97743911	4.86e-63	16.759	2.15e-59	Liver
ENSSSCG00000002366	NPC2	7	97730514	97740331	5.24e-61	16.4785	1.48e-58	Morula
ENSSSCG00000002341	PAPLN	7	96586451	96625054	8.26e-58	-16.0271	3.9e-55	Cartilage
ENSSSCG00000002352	ZNF410	7	97185797	97270560	2.62e-56	-15.8108	3.33e-53	Synovial_membrane
ENSSSCG00000002354	COQ6	7	97258625	97309010	1.16e-52	-15.273	3.39e-49	Adipose
ENSSSCG00000002355	ENTPD5	7	97262305	97316571	7.25e-52	-15.1529	7.33e-49	Muscle
ENSSSCG00000002353	FAM161B	7	97244894	97258408	1.49e-50	14.9528	4.72e-48	Colon
ENSSSCG00000002351	ENSSSCG00000002351	7	97174219	97195597	1.71e-50	14.9438	5.29e-48	Large_intestine
ENSSSCG00000002350	MIDEAS	7	97052426	97122966	3.21e-49	14.7471	1.95e-46	Lung
ENSSSCG00000035684	TMED10	7	98327402	98368601	2.83e-46	-14.2821	3.92e-43	Small_intestine
ENSSSCG00000038231	ABCD4	7	97567712	97585679	2.47e-45	14.1304	1.23e-42	Placenta
ENSSSCG00000002368	LTBP2	7	97745396	97852502	3.89e-43	13.7696	3.36e-40	Muscle
ENSSSCG00000002379	ENSSSCG00000002379	7	98249703	98265153	1.28e-41	-13.5148	9.69e-39	Muscle
ENSSSCG00000002355	ENTPD5	7	97262305	97316571	2.43e-41	13.4675	1.47e-38	Frontal_cortex
ENSSSCG00000002341	PAPLN	7	96586451	96625054	1.2e-35	-12.4624	1.14e-32	Uterus
ENSSSCG00000002341	PAPLN	7	96586451	96625054	3.51e-35	12.3764	5.14e-32	Adipose
ENSSSCG00000002381	NEK9	7	98275976	98322469	1.26e-32	11.8948	5.75e-30	Lung
ENSSSCG00000002349	ACOT4	7	96868157	96949358	2.35e-32	-11.8426	2.29e-29	Adipose
ENSSSCG00000002386	ENSSSCG00000002386	7	99158891	99375342	1.96e-31	-11.6635	2.95e-28	Brain
ENSSSCG00000002340	PSEN1	7	96478181	96569132	1.56e-29	11.2847	1.05e-26	Muscle
ENSSSCG00000002340	PSEN1	7	96478181	96569132	8.75e-29	11.1321	3.35e-26	Spleen
ENSSSCG00000002349	ACOT4	7	96868157	96949358	4.86e-29	11.1845	4.89e-26	Artery
ENSSSCG00000002340	PSEN1	7	96478181	96569132	2.89e-28	11.025	4.88e-25	Milk
ENSSSCG00000002378	MLH3	7	98220315	98259624	2.5e-27	10.8295	1.51e-24	Muscle
ENSSSCG00000035684	TMED10	7	98327402	98368601	9.7e-27	10.7045	3.54e-24	Lung
ENSSSCG00000038231	ABCD4	7	97567712	97585679	2.92e-24	10.1624	1.61e-21	Muscle
ENSSSCG00000002386	ENSSSCG00000002386	7	99158891	99375342	7.86e-24	-10.0653	3.97e-21	Muscle
ENSSSCG00000002349	ACOT4	7	96868157	96949358	2.77e-24	10.1674	6.12e-21	Liver
ENSSSCG00000002349	ACOT4	7	96868157	96949358	3.2e-23	9.92621	3.62e-20	Brain
ENSSSCG00000002332	SIPA1L1	7	94789887	95171117	5.09e-22	-9.64644	2.62e-19	Jejunum
ENSSSCG00000002337	ZFYVE1	7	96323262	96380271	6.02e-21	-9.38962	5.08e-18	Milk
ENSSSCG00000020701	TTC9	7	94218384	94254731	3.16e-20	-9.21343	2.96e-17	Macrophage
ENSSSCG00000002340	PSEN1	7	96478181	96569132	1.5e-19	9.04451	5.44e-17	Heart
ENSSSCG00000002386	ENSSSCG00000002386	7	99158891	99375342	1.41e-18	-8.79696	1.98e-16	Morula
ENSSSCG00000002315	SLC8A3	7	93643613	93797254	7.54e-19	8.86655	3.52e-16	Muscle
ENSSSCG00000002349	ACOT4	7	96868157	96949358	2.37e-18	-8.73833	9.15e-16	Jejunum
ENSSSCG00000033093	RGS6	7	95393959	95930034	9.89e-19	8.83637	9.49e-16	Fetal_thymus
ENSSSCG00000002341	PAPLN	7	96586451	96625054	2.55e-18	-8.72988	3.75e-15	Liver
ENSSSCG00000002340	PSEN1	7	96478181	96569132	1.13e-17	-8.55939	2.53e-14	Blood
ENSSSCG00000002386	ENSSSCG00000002386	7	99158891	99375342	8.49e-17	-8.32418	1.26e-13	Blood
ENSSSCG00000002313	SLC10A1	7	93397602	93421985	1.16e-15	-8.0081	5.04e-13	Muscle
ENSSSCG00000036494	ERG28	7	98811710	98821932	9.26e-16	8.03624	8.55e-13	Small_intestine
ENSSSCG00000002349	ACOT4	7	96868157	96949358	2.17e-14	-7.64034	8.75e-12	Muscle
ENSSSCG00000002349	ACOT4	7	96868157	96949358	3.53e-14	7.57721	1.07e-11	Lung
ENSSSCG00000036494	ERG28	7	98811710	98821932	3.52e-14	7.57767	1.33e-11	Muscle
ENSSSCG00000002349	ACOT4	7	96868157	96949358	1.27e-13	-7.40904	3.45e-11	Heart
ENSSSCG00000002349	ACOT4	7	96868157	96949358	3.46e-13	-7.27529	8.55e-11	Large_intestine
ENSSSCG00000039202	FCF1	7	97940954	97958627	3.4e-13	7.27753	1.21e-10	Muscle
ENSSSCG00000038231	ABCD4	7	97567712	97585679	1.71e-12	-7.05643	1.89e-09	Liver
ENSSSCG00000002341	PAPLN	7	96586451	96625054	5.58e-12	-6.88988	6.24e-09	Blood
ENSSSCG00000002383	FOS	7	98449349	98455554	1.22e-10	6.43691	1.15e-08	Morula
ENSSSCG00000002408	ADCK1	7	100777204	100902949	6.04e-11	-6.54266	5.34e-08	Liver
ENSSSCG00000025906	ALKBH1	7	100676629	100710788	3.04e-10	6.29656	1.42e-07	Blastocyst
ENSSSCG00000002387	GPATCH2L	7	99325569	99375433	5.2e-10	-6.21302	1.75e-07	Muscle
ENSSSCG00000002375	RPS6KL1	7	98109892	98131874	1.06e-09	-6.10073	3.37e-07	Muscle
ENSSSCG00000029760	CIPC	7	100181012	100197836	6.83e-10	6.1699	4.73e-07	Small_intestine
ENSSSCG00000002366	NPC2	7	97730514	97740331	7.04e-10	6.1651	1.55e-06	Hypothalamus
ENSSSCG00000002330	PCNX1	7	94445001	94618521	1.61e-08	5.64893	8.29e-06	Ovary
ENSSSCG00000002374	DLST	7	98091123	98111572	2.65e-08	-5.56285	9.3e-06	Blastocyst
ENSSSCG00000028942	NRXN3	7	101132830	102777822	4.41e-08	-5.47341	3.46e-05	Brain
ENSSSCG00000002333	DPF3	7	95982739	96254303	4.59e-08	-5.46653	3.46e-05	Brain
ENSSSCG00000002396	GSTZ1	7	100392271	100408423	4.23e-08	-5.48117	3.78e-05	Blood
ENSSSCG00000002349	ACOT4	7	96868157	96949358	1.62e-07	-5.23865	4.09e-05	Colon
ENSSSCG00000002349	ACOT4	7	96868157	96949358	9.67e-08	5.33273	7.2e-05	Blood
ENSSSCG00000002366	NPC2	7	97730514	97740331	1.25e-07	5.28615	7.99e-05	Fetal_thymus
ENSSSCG00000002405	ENSSSCG00000002405	7	100524777	100541570	4.06e-07	-5.06617	0.000105882	Lung
ENSSSCG00000002396	GSTZ1	7	100392271	100408423	4.61e-07	-5.04167	0.000139828	Muscle
ENSSSCG00000002372	YLPM1	7	97976144	98042231	2.36e-06	4.71995	0.000166309	Morula
ENSSSCG00000002314	SMOC1	7	93475973	93628330	5.91e-07	-4.99402	0.000170646	Muscle
ENSSSCG00000002406	AHSA1	7	100510301	100520348	1.54e-07	-5.24824	0.000277784	Testis
ENSSSCG00000002349	ACOT4	7	96868157	96949358	1.36e-06	-4.83095	0.000339031	Placenta
ENSSSCG00000002404	SPTLC2	7	100544478	100638907	1.3e-06	-4.83945	0.000366287	Pituitary
ENSSSCG00000030069	NOXRED1	7	100464467	100510095	1.93e-06	-4.76026	0.000532568	Muscle
ENSSSCG00000002307	ERH	7	93068250	93083981	1.96e-06	4.75731	0.00125226	Blood
ENSSSCG00000002297	RDH12	7	91481273	91494923	2.49e-06	4.7087	0.00138061	Small_intestine
ENSSSCG00000002311	SUSD6	7	93253757	93344187	5.4e-06	4.54854	0.00249304	Small_intestine
ENSSSCG00000039701	DCAF5	7	92715392	92812980	3.43e-06	-4.6432	0.00252596	Liver
ENSSSCG00000002350	MIDEAS	7	97052426	97122966	4.94e-06	4.56732	0.00319336	Brain
ENSSSCG00000002307	ERH	7	93068250	93083981	4.29e-06	-4.59669	0.00378597	Ileum
ENSSSCG00000031730	ENSSSCG00000031730	6	96878139	96893474	9.65e-06	4.42493	0.00381614	Small_intestine
ENSSSCG00000002287	PALS1	7	90955680	91055620	1.29e-05	4.36231	0.00445456	Small_intestine
ENSSSCG00000002268	AKAP5	7	88538983	88547394	1.53e-05	4.32413	0.00471135	Small_intestine
ENSSSCG00000001986	NFATC4	7	74918982	74931348	1.7e-05	4.30063	0.00471607	Small_intestine
ENSSSCG00000026564	ENSSSCG00000026564	11	12203104	12309699	2.31e-05	-4.23265	0.0056651	Muscle
ENSSSCG00000017926	SLC16A13	12	52435537	52439994	2.34e-05	-4.23003	0.0056651	Muscle
ENSSSCG00000002309	PLEKHD1	7	93152942	93187599	2.34e-05	4.22998	0.0056651	Muscle
ENSSSCG00000020701	TTC9	7	94218384	94254731	1.2e-05	4.37849	0.00601718	Artery
ENSSSCG00000022932	SNW1	7	100718036	100749356	9.08e-06	4.43789	0.0066545	Adipose
ENSSSCG00000002297	RDH12	7	91481273	91494923	1.95e-05	4.27055	0.00784517	Frontal_cortex
ENSSSCG00000002243	SLC12A6	7	80161495	80268323	0.000151697	-3.78828	0.00855569	Morula
ENSSSCG00000026564	ENSSSCG00000026564	11	12203104	12309699	2.92e-05	-4.17943	0.0112586	Ovary
ENSSSCG00000039351	PIGH	7	91306119	91316278	0.00024967	3.6626	0.0117345	Morula
ENSSSCG00000002385	TGFB3	7	99133511	99162232	5.12e-05	-4.05011	0.012896	Frontal_cortex
ENSSSCG00000002396	GSTZ1	7	100392271	100408423	5.34e-05	-4.04013	0.012896	Frontal_cortex
ENSSSCG00000003700	ESCO1	6	106693682	106788984	3.01e-05	-4.17259	0.0169251	Milk
ENSSSCG00000036702	ACTN1	7	92550007	92644842	8.71e-05	-3.92402	0.0175182	Frontal_cortex
ENSSSCG00000042643	ENSSSCG00000042643	7	76874424	76879566	3.19e-05	4.15916	0.0178394	Blood
ENSSSCG00000002010	NRL	7	75199196	75210529	7.19e-05	3.96978	0.0181092	Small_intestine
ENSSSCG00000002403	VIPAS39	7	100462773	100506302	3.15e-05	-4.16216	0.020003	Synovial_membrane
ENSSSCG00000021042	BRWD1	13	202762509	202896536	4.91e-05	-4.05978	0.0310006	Liver
ENSSSCG00000021042	BRWD1	13	202762509	202896536	5.4e-05	-4.03778	0.0316196	Adipose
ENSSSCG00000017953	FXR2	12	52882870	52903477	6.34e-05	-3.99968	0.0331726	Embryo
ENSSSCG00000002406	AHSA1	7	100510301	100520348	7.88e-05	3.94795	0.0332242	Milk
ENSSSCG00000029474	AVEN	7	80447723	80640120	7.9e-05	-3.94729	0.033434	Synovial_membrane
ENSSSCG00000002144	CCNB1IP1	7	78553764	78575516	0.000147184	3.79577	0.0343052	Muscle
ENSSSCG00000021866	EDDM3B	7	78220051	78236747	0.000182951	-3.74146	0.0377184	Large_intestine
ENSSSCG00000002316	COX16	7	93861141	93882600	6.61e-05	-3.98999	0.0388527	Ileum
ENSSSCG00000007063	ANKEF1	17	18958165	18980560	8.12e-05	-3.94076	0.0390346	Adipose
ENSSSCG00000002396	GSTZ1	7	100392271	100408423	9.48e-05	3.90347	0.0390346	Adipose
ENSSSCG00000032505	ING5	15	140244006	140280190	0.000106579	-3.8751	0.0390346	Adipose
ENSSSCG00000034570	IFI6	6	84852792	84857982	0.00017169	-3.7574	0.0391884	Lung
ENSSSCG00000038384	COX4I2	17	35341876	35346007	0.00018119	-3.74389	0.0436492	Spleen
ENSSSCG00000027052	PEX11A	7	55255675	55320357	0.000189944	3.73203	0.0436492	Spleen
ENSSSCG00000040339	ZFHX2	7	75552476	75586159	0.000222744	3.69172	0.0499935	Muscle
