# Supplementary material for: Multi-ancestry genome-wide association meta-analysis identifies candidate genes for computed tomography-based carcass composition traits in pigs
Source: Genet Sel Evol. 2025 Dec 17;58:5. doi: 10.1186/s12711-025-01023-8 (PMC12784493; doi:10.1186/s12711-025-01023-8)
Supplement: Supplementary file 5 — Additional file 5: Table S4. Prediction accuracies and standard deviations from ten replicates/rounds of genomic prediction for three traits using MA-GWAMA signals and randomly selected SNPs [file 12711_2025_1023_MOESM5_ESM.xlsx]

## Sheet: Sheet1
Prediction accuracies and standard deviations from ten replicates/rounds of genomic prediction for three traits using MA-GWAMA signals and randomly selected SNPs.
Trait	Replication/Round	GBLUP	SD_GBLUP	sig_GFBLUP	SD_sig_GFBLUP	random_GFBLUP	SD_random_GFBLUP	Mean_GBLUP	Mean_SD_GBLUP	Mean_sig_GFBLUP	Mean_SD_sig_GFBLUP	Mean_random_GFBLUP	Mean_SD_random_GFBLUP	P-value (t.test: GBLUP vs sig_GFBLUP)	P-value (t.test: GBLUP vs random_GFBLUP)	Improvement (%) of sig_GFBLUP over GBLUP
LMP	1	0.475863	0.181652	0.609207	0.154201	0.620476	0.10195	0.538783	0.153652	0.626358	0.103389	0.624411	0.101464	8.46499e-06	6.6603e-06	0.162543
	2	0.567622	0.139758	0.636926	0.0783635	0.610984	0.11731
	3	0.525838	0.125921	0.631067	0.0621442	0.628625	0.0986238
	4	0.554162	0.137221	0.598016	0.130512	0.627651	0.0996706
	5	0.510184	0.170865	0.629703	0.10351	0.628883	0.0987681
	6	0.53675	0.219864	0.614358	0.143588	0.620964	0.107286
	7	0.512463	0.159569	0.636656	0.107876	0.621705	0.0940875
	8	0.629113	0.0720429	0.63597	0.0702942	0.629033	0.0984849
	9	0.566773	0.161921	0.63408	0.0746877	0.627682	0.0995418
	10	0.509057	0.167704	0.637596	0.108708	0.628106	0.0989198
BP	1	0.26125	0.125921	0.310325	0.113047	0.295305	0.0895434	0.279874	0.0755922	0.297018	0.0856182	0.292876	0.0882899	0.422923	0.521685	0.0612543
	2	0.318978	0.0303053	0.281704	0.0996592	0.280011	0.0788847
	3	0.368675	0.124252	0.314388	0.049453	0.281577	0.0694866
	4	0.246393	0.0749053	0.269491	0.0764829	0.284666	0.088788
	5	0.291318	0.0808254	0.303684	0.0589279	0.292027	0.0886555
	6	0.30619	0.153118	0.294406	0.11751	0.294075	0.0951951
	7	0.290206	0.0632544	0.292092	0.0538131	0.284554	0.0955068
	8	0.235089	0.0412508	0.282998	0.0715151	0.296738	0.0885639
	9	0.331805	0.0514853	0.352622	0.0747826	0.331151	0.0910249
	10	0.148841	0.0106044	0.26847	0.140991	0.288654	0.0972497
NR	1	0.285758	0.106787	0.55472	0.0899547	0.322908	0.0854492	0.311185	0.0982078	0.558149	0.079884	0.306291	0.0971594	1.47834e-17	0.522452	0.793626
	2	0.278663	0.0535545	0.555096	0.0692066	0.301388	0.099355
	3	0.332618	0.137621	0.565997	0.0852558	0.294684	0.0949725
	4	0.32685	0.098607	0.571639	0.122686	0.311968	0.0999042
	5	0.288274	0.0881195	0.5393	0.0499295	0.300948	0.10029
	6	0.301398	0.0663927	0.552392	0.101016	0.299796	0.0915778
	7	0.324783	0.0672015	0.558621	0.0437636	0.312625	0.0994926
	8	0.344399	0.163769	0.559033	0.0567511	0.309969	0.0994417
	9	0.313951	0.0939367	0.560377	0.126609	0.31221	0.0879605
	10	0.315155	0.10609	0.564315	0.0536675	0.296416	0.113151
